# Supplementary material for: Racemosol Derivatives and Other Metabolites from Bauhinia malabarica Bark with Antibacterial Activity
Source: Molecules. 2025 Nov 5;30(21):4308. doi: 10.3390/molecules30214308 (PMC12608365; doi:10.3390/molecules30214308)
Supplement: Supplementary file 1 [file molecules-30-04308-s001.zip]

Archive with 1 entries (1 files):
- molecules-3942379-supplementary.pdf
